# Supplementary material for: Breathing Practices for Stress and Anxiety Reduction: Conceptual Framework of Implementation Guidelines Based on a Systematic Review of the Published Literature
Source: Brain Sci. 2023 Nov 21;13(12):1612. doi: 10.3390/brainsci13121612 (PMC10741869; doi:10.3390/brainsci13121612)
Supplement: Supplementary file 1 [file brainsci-13-01612-s001.zip]

Archive with 2 entries (2 files):
- S1_TableS1_and_TableS2.pdf
- S2 Statistical tests R-markdown.pdf
